# Supplementary material for: Reassessment of Paleotachina Townsend and Electrotachina Townsend and their removal from the Tachinidae (Diptera)
Source: Zookeys. 2013 Dec 12;(361):27–36. doi: 10.3897/zookeys.361.6448 (PMC3867118; doi:10.3897/zookeys.361.6448)
Supplement: XML Treatment for Aethiopomyia [file zookeys.361.6448-treatment1.xml]

<!DOCTYPE tp:taxon-treatment
  PUBLIC "-//TaxonX//DTD Taxonomic Treatment Publishing DTD v0 20100105//EN" "tax-treatment-NSO.dtd">
<tp:taxon-treatment xmlns:tp="http://www.plazi.org/taxpub"><tp:treatment-meta><mixed-citation publication-type="journal"><person-group><name><surname>O’Hara</surname><given-names>James E.</given-names></name><name><surname>Raper</surname><given-names>Christopher M.</given-names></name><name><surname>Pont</surname><given-names>Adrian C.</given-names></name><name><surname>Whitmore</surname><given-names>Daniel</given-names></name></person-group><article-title>Reassessment of <italic>Paleotachina</italic> Townsend and <italic>Electrotachina</italic> Townsend and their removal from the Tachinidae (Diptera)</article-title><source>Zookeys</source><day>12</day><month>12</month><year>2013</year><volume>2013</volume><issue>361</issue><fpage>27</fpage><lpage>36</lpage><pub-id pub-id-type="doi">10.3897/zookeys.361.6448</pub-id></mixed-citation></tp:treatment-meta><tp:nomenclature><tp:taxon-name>
                        <tp:taxon-name-part taxon-name-part-type="genus">Aethiopomyia</tp:taxon-name-part>
                        <object-id xmlns:xlink="http://www.w3.org/1999/xlink" xlink:type="simple">http://species-id.net/wiki/Aethiopomyia</object-id>
                    </tp:taxon-name><tp:taxon-authority>Malloch, 1921</tp:taxon-authority><xref>(<tp:taxon-name>Muscidae</tp:taxon-name>)</xref><tp:nomenclature-citation-list><tp:nomenclature-citation><tp:taxon-name>Aethiopomyia</tp:taxon-name><comment> Malloch, 1921: 426. Type species: <italic><tp:taxon-name>Spilogaster gigas</tp:taxon-name></italic> Stein, 1906 (as “<italic><tp:taxon-name>Mydaea gigas</tp:taxon-name></italic>, Stein”), by original designation.</comment></tp:nomenclature-citation><tp:nomenclature-citation><tp:taxon-name>Paleotachina</tp:taxon-name><comment> Townsend, 1921: 134. Type species: <italic><tp:taxon-name>Paleotachina smithii</tp:taxon-name></italic> Townsend, 1921 (= <italic><tp:taxon-name>Spilogaster gigas</tp:taxon-name></italic> Stein, 1906, syn. n.), by monotypy. Syn. n.</comment></tp:nomenclature-citation><tp:nomenclature-citation><tp:taxon-name>Palaeotachina</tp:taxon-name><comment> . Incorrect subsequent spelling of <italic><tp:taxon-name>Paleotachina</tp:taxon-name></italic> Townsend, 1921 (<xref ref-type="bibr" rid="B2">Evenhuis 1994</xref>: 467, <xref ref-type="bibr" rid="B7">Lehmann 2003</xref>: 116, <xref ref-type="bibr" rid="B9">O’Hara 2013a</xref>: 11, 12).</comment></tp:nomenclature-citation></tp:nomenclature-citation-list></tp:nomenclature><tp:treatment-sec sec-type="Remarks"><title>Remarks.</title><p>The genus-group names <italic><tp:taxon-name>Aethiopomyia</tp:taxon-name></italic> and <italic><tp:taxon-name>Paleotachina</tp:taxon-name></italic> were both made available in 1921. The paper by <xref ref-type="bibr" rid="B8">Malloch (1921)</xref> was published on May 1 (<xref ref-type="bibr" rid="B3">Evenhuis 2003</xref>) and the paper by Townsend on October 3 (<xref ref-type="bibr" rid="B2">Evenhuis 1994</xref>), thus giving date priority to <italic><tp:taxon-name>Aethiopomyia</tp:taxon-name></italic>.</p></tp:treatment-sec><ref-list><ref id="B2"><mixed-citation xmlns:xlink="http://www.w3.org/1999/xlink" xlink:type="simple"><person-group><name name-style="western"><surname>Evenhuis</surname><given-names>NL</given-names></name></person-group> (<year>1994</year>) <article-title>Catalogue of the fossil flies of the world (Insecta: Diptera).</article-title><publisher-name>Backhuys Publishers</publisher-name>, <publisher-loc>Leiden</publisher-loc>, <lpage>600</lpage> pp.</mixed-citation></ref><ref id="B7"><mixed-citation xmlns:xlink="http://www.w3.org/1999/xlink" xlink:type="simple"><person-group><name name-style="western"><surname>Lehmann</surname><given-names>GUC</given-names></name></person-group> (<year>2003</year>) <article-title>Review of biogeography, host range and evolution of acoustic hunting in Ormiini (Insecta, Diptera, Tachinidae), parasitoids of night-calling bushcrickets and crickets (Insecta, Orthoptera, Ensifera).</article-title><source>Zoologischer Anzeiger</source><volume>242</volume>: <fpage>107</fpage>-<lpage>120</lpage>. doi: <ext-link ext-link-type="uri" xlink:href="http://dx.doi.org/10.1078/0044-5231-00091" xlink:type="simple">10.1078/0044-5231-00091</ext-link></mixed-citation></ref><ref id="B9"><mixed-citation xmlns:xlink="http://www.w3.org/1999/xlink" xlink:type="simple"><person-group><name name-style="western"><surname>O’Hara</surname><given-names>JE</given-names></name></person-group> (<year>2013a</year>) <article-title>Where in the world are all the tachinid genera?</article-title><source>The Tachinid Times</source><volume>26</volume>: <fpage>10</fpage>–<lpage>16</lpage>.</mixed-citation></ref><ref id="B8"><mixed-citation xmlns:xlink="http://www.w3.org/1999/xlink" xlink:type="simple"><person-group><name name-style="western"><surname>Malloch</surname><given-names>JR</given-names></name></person-group> (<year>1921</year>) <article-title>Exotic Muscaridae (Diptera).—II.</article-title><source>Annals and Magazine of Natural History</source>, Ser. <volume-series>9</volume-series>, <volume>7</volume>: <fpage>420</fpage>–<lpage>431</lpage>. <comment>[Dated 1 May 1921 by Evenhuis (2003)]</comment></mixed-citation></ref><ref id="B3"><mixed-citation xmlns:xlink="http://www.w3.org/1999/xlink" xlink:type="simple"><person-group><name name-style="western"><surname>Evenhuis</surname><given-names>NL</given-names></name></person-group> (<year>2003</year>) <article-title>Publication and dating of the journals forming the <italic>Annals and Magazine of Natural History</italic> and the <italic>Journal of Natural History</italic>.</article-title><source>Zootaxa</source><volume>385</volume>: <fpage>1</fpage>-<lpage>68</lpage>.</mixed-citation></ref></ref-list></tp:taxon-treatment>
