# Supplementary material for: Reassessment of Paleotachina Townsend and Electrotachina Townsend and their removal from the Tachinidae (Diptera)
Source: Zookeys. 2013 Dec 12;(361):27–36. doi: 10.3897/zookeys.361.6448 (PMC3867118; doi:10.3897/zookeys.361.6448)
Supplement: XML Treatment for Aethiopomyia gigas [file zookeys.361.6448-treatment2.xml]

<!DOCTYPE tp:taxon-treatment
  PUBLIC "-//TaxonX//DTD Taxonomic Treatment Publishing DTD v0 20100105//EN" "tax-treatment-NSO.dtd">
<tp:taxon-treatment xmlns:tp="http://www.plazi.org/taxpub"><tp:treatment-meta><mixed-citation publication-type="journal"><person-group><name><surname>O’Hara</surname><given-names>James E.</given-names></name><name><surname>Raper</surname><given-names>Christopher M.</given-names></name><name><surname>Pont</surname><given-names>Adrian C.</given-names></name><name><surname>Whitmore</surname><given-names>Daniel</given-names></name></person-group><article-title>Reassessment of <italic>Paleotachina</italic> Townsend and <italic>Electrotachina</italic> Townsend and their removal from the Tachinidae (Diptera)</article-title><source>Zookeys</source><day>12</day><month>12</month><year>2013</year><volume>2013</volume><issue>361</issue><fpage>27</fpage><lpage>36</lpage><pub-id pub-id-type="doi">10.3897/zookeys.361.6448</pub-id></mixed-citation></tp:treatment-meta><tp:nomenclature><tp:taxon-name>
                        <tp:taxon-name-part taxon-name-part-type="genus">Aethiopomyia</tp:taxon-name-part>
                        <tp:taxon-name-part taxon-name-part-type="species">gigas</tp:taxon-name-part>
                        <object-id xmlns:xlink="http://www.w3.org/1999/xlink" xlink:type="simple">http://species-id.net/wiki/Aethiopomyia_gigas</object-id>
                    </tp:taxon-name><tp:taxon-authority>(Stein, 1906)</tp:taxon-authority><xref ref-type="fig" rid="F1">Figs 1–6</xref><tp:nomenclature-citation-list><tp:nomenclature-citation><tp:taxon-name>Spilogaster gigas</tp:taxon-name><comment> Stein, 1906: 37. Syntypes, 1 male and 2 females (Museum für Naturkunde der Humboldt-Universität zu Berlin, Berlin; seen by <xref ref-type="bibr" rid="B12">Pont 2013</xref>: 77). Type locality: Cameroon, Barombi.</comment></tp:nomenclature-citation><tp:nomenclature-citation><tp:taxon-name>Paleotachina smithii</tp:taxon-name><comment> Townsend, 1921: 134. Holotype male, in copal (NHM, No. 58513). Type locality: East Africa (<xref ref-type="bibr" rid="B4">Grimaldi et al. 1994</xref>). Syn. n.</comment></tp:nomenclature-citation></tp:nomenclature-citation-list></tp:nomenclature><tp:treatment-sec sec-type="Remarks"><title>Remarks.</title><p><xref ref-type="bibr" rid="B14">Smith (1868</xref>: 183), in his explanation of a plate of “amber” inclusions, wrote the following caption for the specimen that later became the holotype of <italic><tp:taxon-name>Paleotachina smithii</tp:taxon-name></italic>: “<xref ref-type="fig" rid="F1">Fig. 2</xref>.—A Dipterous Insect belonging to the European genus <italic><tp:taxon-name>Echinomyia</tp:taxon-name></italic>. Enlarged one-half”. Based on this caption and the figure itself, <xref ref-type="bibr" rid="B17">Townsend (1921</xref>: 134) wrote the following for his new genus and species: “<italic><tp:taxon-name>Paleotachina</tp:taxon-name></italic> gen. nov. <italic>smithii</italic> sp. nov. (fossil).—Proposed for <italic><tp:taxon-name>Echinomyia</tp:taxon-name></italic> sp. <xref ref-type="bibr" rid="B14">Smith (1868)</xref>, Qu. Jn. Sc. V, 183, f. 2. From the Lower Oligocene of Baltic amber. The description indicates one of the <tp:taxon-name>Larvaevorini</tp:taxon-name> or allied tribes”.</p><p>The “<tp:taxon-name>Larvaevorini</tp:taxon-name>” of <xref ref-type="bibr" rid="B17">Townsend (1921)</xref> later became known as the <tp:taxon-name>Tachinini</tp:taxon-name> when <italic><tp:taxon-name>Larvaevora</tp:taxon-name></italic> Meigen, 1800 was suppressed by <xref ref-type="bibr" rid="B3">ICZN (1963)</xref>. Although the species <italic><tp:taxon-name>Paleotachina smithii</tp:taxon-name></italic> was not described by Townsend (or by Smith, despite Townsend’s statement to the contrary), the species-group name was made available by bibliographic reference to fig. 2 in <xref ref-type="bibr" rid="B14">Smith (1868)</xref> (Article 12.2.1 of <xref ref-type="bibr" rid="B6">ICZN 1999</xref>). <xref ref-type="bibr" rid="B19">Townsend (1942</xref>: 17) later provided a brief description of the genus, presumably from fig. 2 in <xref ref-type="bibr" rid="B14">Smith (1868)</xref>, and referred to the genus as “evidently tachinid”.</p><p>A considerable amount of artistic liberty was taken in the depiction of NHM specimen #58513 (holotype of <italic><tp:taxon-name>Paleotachina smithii</tp:taxon-name></italic>) in fig. 2 in <xref ref-type="bibr" rid="B14">Smith (1868)</xref>, which was also shown as a mirror image of the original specimen; cf. <xref ref-type="fig" rid="F1">Figs 1</xref>, <xref ref-type="fig" rid="F1">4</xref>.</p><p>The holotype of <italic><tp:taxon-name>Paleotachina smithii</tp:taxon-name></italic> is a large fly in the family <tp:taxon-name>Muscidae</tp:taxon-name>, with a body length of about 14 mm and a wing length of about 14 mm. It is well preserved, but large parts of it are obscured by masses of small air bubbles (see <xref ref-type="fig" rid="F1">Figs 2–5</xref>). The conformation of the abdominal tip suggests that it is a male, but nothing can be seen of the head and associated features. Because of its size, coloration and habitus, the presence of very long stout setae on abdominal tergites 4 and 5, and a vein M that is weakly curved forward towards vein R<sub>4+5</sub> in its apical part (<xref ref-type="fig" rid="F1">Fig. 6</xref>), leaving a wide open cell r<sub>4+5</sub>, the species can be readily assigned to either <italic><tp:taxon-name>Aethiopomyia</tp:taxon-name></italic> Malloch or <italic><tp:taxon-name>Alluaudinella</tp:taxon-name></italic> Giglio-Tos, two genera confined to the Afrotropical Region. It is possible to see several small setulae on the node at the base of vein R<sub>4+5</sub>, and such setulae are present in <italic><tp:taxon-name>Aethiopomyia</tp:taxon-name></italic> but not in <italic><tp:taxon-name>Alluaudinella</tp:taxon-name></italic>. Other characters used to differentiate these genera (proepisternal depression setulose or bare, katatergite with fine setulae or bare) cannot be seen in the holotype.</p><p>The scutum, scutellum and at least abdominal tergites 4 and 5 are black; the remainder of the body (the head excepted) is yellow. The femora and tibiae are yellow, and the tarsi black. This coloration is most similar to that of <italic><tp:taxon-name>Aethiopomyia gigas</tp:taxon-name></italic> (Stein), described from Cameroon and widespread though never common across western, eastern and southern Africa. <italic><tp:taxon-name>Paleotachina smithii</tp:taxon-name></italic> Townsend, 1921 is accordingly synonymized with <italic><tp:taxon-name>Aethiopomyia gigas</tp:taxon-name></italic> (Stein, 1906), syn. n.</p></tp:treatment-sec><tp:treatment-sec><!--Section generated to contain objects referenced in tp:taxon-treatment.--><fig id="F1" position="float" orientation="portrait"><label>Figures 1–6.</label><caption><p><italic><tp:taxon-name>Paleotachina smithii</tp:taxon-name></italic> Townsend, 1921 (junior synonym of <italic><tp:taxon-name>Aethiopomyia gigas</tp:taxon-name></italic> (Stein, 1906), syn. n.), <tp:taxon-name>Muscidae</tp:taxon-name> <bold>1</bold> reproduction of illustration in Smith (1868, fig. 2) showing inclusion originally identified as “<italic><tp:taxon-name>Echinomyia</tp:taxon-name></italic>” sp. (i.e., <italic><tp:taxon-name>Echinomya</tp:taxon-name></italic> Latreille, 1805, junior synonym of <italic><tp:taxon-name>Tachina</tp:taxon-name></italic> Meigen, 1803, <tp:taxon-name>Tachinidae</tp:taxon-name>) <bold>2–6</bold> holotype male <bold>2–3</bold> entire slide <bold>2</bold> dorsal view <bold>3</bold> ventral view <bold>4–6</bold> inclusion <bold>4</bold> dorsal view (scale bar = 5.0 mm) <bold>5</bold> ventral view (scale bar = 5.0 mm) <bold>6</bold> enlarged portion of wing circumscribed in Fig. 4 (arrow indicates bend of vein M) (scale bar = 1.0 mm).</p></caption><graphic xmlns:xlink="http://www.w3.org/1999/xlink" xlink:href="ZooKeys-361-027-g001.jpg" position="float" orientation="portrait" xlink:type="simple"/></fig></tp:treatment-sec><ref-list><ref id="B12"><mixed-citation xmlns:xlink="http://www.w3.org/1999/xlink" xlink:type="simple"><person-group><name name-style="western"><surname>Pont</surname><given-names>AC</given-names></name></person-group> (<year>2013</year>) <article-title>The Fanniidae and Muscidae (Diptera) described by Paul Stein (1852–1921).</article-title><source>Zoosystematics and Evolution</source><volume>89</volume>: <fpage>31</fpage>-<lpage>166</lpage>. doi: <ext-link ext-link-type="uri" xlink:href="http://dx.doi.org/10.1002/zoos.201300004" xlink:type="simple">10.1002/zoos.201300004</ext-link></mixed-citation></ref><ref id="B4"><mixed-citation xmlns:xlink="http://www.w3.org/1999/xlink" xlink:type="simple"><person-group><name name-style="western"><surname>Grimaldi</surname><given-names>DA</given-names></name><name name-style="western"><surname>Shedrinsky</surname><given-names>A</given-names></name><name name-style="western"><surname>Ross</surname><given-names>A</given-names></name><name name-style="western"><surname>Baer</surname><given-names>NS</given-names></name></person-group> (<year>1994</year>) <article-title>Forgeries of fossils in “amber”: history, identification and case studies.</article-title><source>Curator</source><volume>37</volume>: <fpage>251</fpage>-<lpage>274</lpage>. doi: <ext-link ext-link-type="uri" xlink:href="http://dx.doi.org/10.1111/j.2151-6952.1994.tb01023.x" xlink:type="simple">10.1111/j.2151-6952.1994.tb01023.x</ext-link></mixed-citation></ref><ref id="B14"><mixed-citation xmlns:xlink="http://www.w3.org/1999/xlink" xlink:type="simple"><person-group><name name-style="western"><surname>Smith</surname><given-names>F</given-names></name></person-group> (<year>1868</year>) <article-title>Explanation of the plate of organic remains found in amber.</article-title><source>Quarterly Journal of Science</source><volume>5</volume>: <fpage>183</fpage>–<lpage>184</lpage><comment>+ pl. 18</comment>.</mixed-citation></ref><ref id="B17"><mixed-citation xmlns:xlink="http://www.w3.org/1999/xlink" xlink:type="simple"><person-group><name name-style="western"><surname>Townsend</surname><given-names>CHT</given-names></name></person-group> (<year>1921</year>) <article-title>Some new muscoid genera ancient and recent.</article-title><source>Insecutor Inscitiae Menstruus</source><volume>9</volume>: <fpage>132</fpage>–<lpage>134</lpage>. <comment>[Dated 3 October 1921 by Evenhuis (1994)]</comment></mixed-citation></ref><ref id="B3"><mixed-citation xmlns:xlink="http://www.w3.org/1999/xlink" xlink:type="simple"><person-group><name name-style="western"><surname>Evenhuis</surname><given-names>NL</given-names></name></person-group> (<year>2003</year>) <article-title>Publication and dating of the journals forming the <italic>Annals and Magazine of Natural History</italic> and the <italic>Journal of Natural History</italic>.</article-title><source>Zootaxa</source><volume>385</volume>: <fpage>1</fpage>-<lpage>68</lpage>.</mixed-citation></ref><ref id="B6"><mixed-citation xmlns:xlink="http://www.w3.org/1999/xlink" xlink:type="simple"><person-group><name name-style="western"><surname>International Commission on Zoological Nomenclature</surname></name></person-group> (<year>1999</year>) <article-title>International Code of Zoological Nomenclature. Fourth edition adopted by the International Union of Biological Sciences.</article-title><publisher-name>International Trust for Zoological Nomenclature</publisher-name>, <publisher-loc>London</publisher-loc>, <comment>xxix + </comment><lpage>306</lpage> pp.</mixed-citation></ref><ref id="B19"><mixed-citation xmlns:xlink="http://www.w3.org/1999/xlink" xlink:type="simple"><person-group><name name-style="western"><surname>Townsend</surname><given-names>CHT</given-names></name></person-group> (<year>1942</year>) <article-title>Manual of myiology in twelve parts. Part XII. General consideration of the Oestromuscaria. Geologic history &amp; geographic distribution—environment &amp; response—relations to man—hosts &amp; flowers—bibliography &amp; plates.</article-title><comment>Privately published</comment>, <publisher-name>Itaquaquecetuba</publisher-name>, <publisher-loc>São Paulo</publisher-loc>, <lpage>349</lpage> pp. <comment>+ pls. 7–85</comment>.</mixed-citation></ref></ref-list></tp:taxon-treatment>
