# Supplementary material for: Reassessment of Paleotachina Townsend and Electrotachina Townsend and their removal from the Tachinidae (Diptera)
Source: Zookeys. 2013 Dec 12;(361):27–36. doi: 10.3897/zookeys.361.6448 (PMC3867118; doi:10.3897/zookeys.361.6448)
Supplement: XML Treatment for Dolichotachina [file zookeys.361.6448-treatment3.xml]

<!DOCTYPE tp:taxon-treatment
  PUBLIC "-//TaxonX//DTD Taxonomic Treatment Publishing DTD v0 20100105//EN" "tax-treatment-NSO.dtd">
<tp:taxon-treatment xmlns:tp="http://www.plazi.org/taxpub"><tp:treatment-meta><mixed-citation publication-type="journal"><person-group><name><surname>O’Hara</surname><given-names>James E.</given-names></name><name><surname>Raper</surname><given-names>Christopher M.</given-names></name><name><surname>Pont</surname><given-names>Adrian C.</given-names></name><name><surname>Whitmore</surname><given-names>Daniel</given-names></name></person-group><article-title>Reassessment of <italic>Paleotachina</italic> Townsend and <italic>Electrotachina</italic> Townsend and their removal from the Tachinidae (Diptera)</article-title><source>Zookeys</source><day>12</day><month>12</month><year>2013</year><volume>2013</volume><issue>361</issue><fpage>27</fpage><lpage>36</lpage><pub-id pub-id-type="doi">10.3897/zookeys.361.6448</pub-id></mixed-citation></tp:treatment-meta><tp:nomenclature><tp:taxon-name>
                        <tp:taxon-name-part taxon-name-part-type="genus">Dolichotachina</tp:taxon-name-part>
                    </tp:taxon-name><tp:taxon-authority>Villeneuve, 1913</tp:taxon-authority><xref>(<tp:taxon-name>Sarcophagidae</tp:taxon-name>)</xref><tp:nomenclature-citation-list><tp:nomenclature-citation><tp:taxon-name>Dolichotachina</tp:taxon-name><comment> Villeneuve, 1913: 112. Type species: <italic><tp:taxon-name>Tachina marginella</tp:taxon-name></italic> Wiedemann, 1830, by monotypy.</comment></tp:nomenclature-citation><tp:nomenclature-citation><tp:taxon-name>Electrotachina</tp:taxon-name><comment> Townsend, 1938: 166. Type species: <italic><tp:taxon-name>Electrotachina smithii</tp:taxon-name></italic> Townsend, 1938, by original designation. Syn. n.</comment></tp:nomenclature-citation></tp:nomenclature-citation-list></tp:nomenclature></tp:taxon-treatment>
