# Supplementary material for: Reassessment of Paleotachina Townsend and Electrotachina Townsend and their removal from the Tachinidae (Diptera)
Source: Zookeys. 2013 Dec 12;(361):27–36. doi: 10.3897/zookeys.361.6448 (PMC3867118; doi:10.3897/zookeys.361.6448)
Supplement: XML Treatment for Dolichotachina smithii [file zookeys.361.6448-treatment4.xml]

<!DOCTYPE tp:taxon-treatment
  PUBLIC "-//TaxonX//DTD Taxonomic Treatment Publishing DTD v0 20100105//EN" "tax-treatment-NSO.dtd">
<tp:taxon-treatment xmlns:tp="http://www.plazi.org/taxpub"><tp:treatment-meta><mixed-citation publication-type="journal"><person-group><name><surname>O’Hara</surname><given-names>James E.</given-names></name><name><surname>Raper</surname><given-names>Christopher M.</given-names></name><name><surname>Pont</surname><given-names>Adrian C.</given-names></name><name><surname>Whitmore</surname><given-names>Daniel</given-names></name></person-group><article-title>Reassessment of <italic>Paleotachina</italic> Townsend and <italic>Electrotachina</italic> Townsend and their removal from the Tachinidae (Diptera)</article-title><source>Zookeys</source><day>12</day><month>12</month><year>2013</year><volume>2013</volume><issue>361</issue><fpage>27</fpage><lpage>36</lpage><pub-id pub-id-type="doi">10.3897/zookeys.361.6448</pub-id></mixed-citation></tp:treatment-meta><tp:nomenclature><tp:taxon-name>
                        <tp:taxon-name-part taxon-name-part-type="genus">Dolichotachina</tp:taxon-name-part>
                        <tp:taxon-name-part taxon-name-part-type="species">smithii</tp:taxon-name-part>
                        <object-id xmlns:xlink="http://www.w3.org/1999/xlink" xlink:type="simple">http://species-id.net/wiki/Dolichotachina_smithii</object-id>
                    </tp:taxon-name><tp:taxon-authority>(Townsend, 1938)</tp:taxon-authority><tp:taxon-status xmlns:xlink="http://www.w3.org/1999/xlink" xlink:type="simple">comb. n.</tp:taxon-status><xref ref-type="fig" rid="F2">Figs 7–13</xref><tp:nomenclature-citation-list><tp:nomenclature-citation><tp:taxon-name>Electrotachina smithii</tp:taxon-name><comment> Townsend, 1938: 166. Holotype female, in copal (NHM, No. 58551). Type locality: East Africa (<xref ref-type="bibr" rid="B4">Grimaldi et al. 1994</xref>).</comment></tp:nomenclature-citation></tp:nomenclature-citation-list></tp:nomenclature><tp:treatment-sec sec-type="Remarks"><title>Remarks.</title><p><xref ref-type="bibr" rid="B18">Townsend (1938</xref>: 166) began his description of <italic><tp:taxon-name>Electrotachina</tp:taxon-name></italic> with: “Genotype, <italic><tp:taxon-name>Electrotachina smithii</tp:taxon-name></italic> sp. nov. For new genus <tp:taxon-name>Muscidae</tp:taxon-name> aff. <italic>Tachina</italic> sp. F. Smith, Quart. Jn. Sc., V, 184, pl. 18, fig. 5 (<xref ref-type="bibr" rid="B14">1868</xref>). Fly Lower Oligocene of Baltic amber”. A brief description followed, ending with the statement “probably exoristid or tachinid stock”. There is no indication that Townsend examined the specimen and his description is consistent with the drawing of a fly in fig. 5 in <xref ref-type="bibr" rid="B14">Smith (1868)</xref>. As with <italic><tp:taxon-name>Paleotachina</tp:taxon-name></italic>, <xref ref-type="bibr" rid="B19">Townsend (1942</xref>: 12) later provided a brief description of the genus, presumably from fig. 5 in <xref ref-type="bibr" rid="B14">Smith (1868)</xref>, and referred to the genus as “almost certainly exoristid stock”.</p><p>As with <italic><tp:taxon-name>Paleotachina smithii</tp:taxon-name></italic>, certain liberties were taken in the depiction of NHM specimen #58551 (holotype of <italic><tp:taxon-name>Electrotachina smithii</tp:taxon-name></italic>) in fig. 5 in <xref ref-type="bibr" rid="B14">Smith (1868)</xref>, and it may also have been shown as a mirror image of the original specimen; cf. <xref ref-type="fig" rid="F2">Figs 7</xref>, <xref ref-type="fig" rid="F2">13</xref>.</p><p><italic><tp:taxon-name>Electrotachina smithii</tp:taxon-name></italic> belongs to the family <tp:taxon-name>Sarcophagidae</tp:taxon-name>, subfamily <tp:taxon-name>Miltogramminae</tp:taxon-name>. The holotype female has a body length of about 7 mm and is preserved in a small block of copal (approx. 15 × 10 × 7 mm) together with two other adult dipterans: a small female <tp:taxon-name>Agromyzidae</tp:taxon-name> and a <tp:taxon-name>Cecidomyiidae</tp:taxon-name>. The specimen is in very good condition except for the lack of its right fore tarsus. Antennae, wings and chaetotaxy are all in excellent condition. The specimen can be confidently assigned to the genus <italic><tp:taxon-name>Dolichotachina</tp:taxon-name></italic> based on the following combination of external character states: arista short pubescent, thickened on approximately basal 1/5; eye bare; parafacial with an uneven row of setae anteriorly; proepisternum bare; katepisternum with two, widely separated, setae; mid tibia with one anterodorsal seta; wing cell r<sub>4+5</sub> open at wing margin.</p><p>In addition to the above features, <italic><tp:taxon-name>Dolichotachina smithii</tp:taxon-name></italic> is characterized by an elongated postpedicel (about 3 times length of pedicel), relatively short vibrissa, and short proboscis (about twice as long as wide).</p><p><italic><tp:taxon-name>Dolichotachina</tp:taxon-name></italic> is a mainly Afrotropical genus with 12 species previously known from this region (<xref ref-type="bibr" rid="B11">Pape 1996</xref>). Material recently collected in Burundi and Namibia has demonstrated that the Afrotropical diversity of <italic><tp:taxon-name>Dolichotachina</tp:taxon-name></italic> is probably greatly underestimated (Whitmore &amp; Pape, unpublished). The condition of the holotype and the difficulty of identifying <italic><tp:taxon-name>Dolichotachina</tp:taxon-name></italic> females have not allowed us to verify whether this specimen is conspecific with any of the other described species. Lacking any strong indication to the contrary, we consider <italic><tp:taxon-name>Dolichotachina smithii</tp:taxon-name></italic> to be a valid, probably extant, species from East Africa.</p></tp:treatment-sec><tp:treatment-sec><!--Section generated to contain objects referenced in tp:taxon-treatment.--><fig id="F2" position="float" orientation="portrait"><label>Figures 7–13.</label><caption><p><italic><tp:taxon-name>Electrotachina smithii</tp:taxon-name></italic> Townsend, 1938 (now <italic><tp:taxon-name>Dolichotachina smithii</tp:taxon-name></italic> (Townsend, 1938), comb. n.), <tp:taxon-name>Sarcophagidae</tp:taxon-name> <bold>7</bold> reproduction of illustration in Smith (1868, fig. 5) showing inclusion originally identified as a new genus near “<italic><tp:taxon-name>Tachinus</tp:taxon-name></italic>” (i.e., <italic><tp:taxon-name>Tachina</tp:taxon-name></italic> Meigen, 1803, <tp:taxon-name>Tachinidae</tp:taxon-name>) <bold>8–13</bold> holotype female <bold>8–9</bold> entire slide <bold>8</bold> dorsal view <bold>9</bold> ventral view <bold>10–13</bold> inclusion <bold>10</bold> dorsal view (scale bar = 2.0 mm) <bold>11</bold> ventral view (scale bar = 2.0 mm) <bold>12</bold> head, right lateral view (scale bar = 0.5 mm) <bold>13</bold> body, left lateral view (scale bar = 1.0 mm).</p></caption><graphic xmlns:xlink="http://www.w3.org/1999/xlink" xlink:href="ZooKeys-361-027-g002.jpg" position="float" orientation="portrait" xlink:type="simple"/></fig></tp:treatment-sec><ref-list><ref id="B4"><mixed-citation xmlns:xlink="http://www.w3.org/1999/xlink" xlink:type="simple"><person-group><name name-style="western"><surname>Grimaldi</surname><given-names>DA</given-names></name><name name-style="western"><surname>Shedrinsky</surname><given-names>A</given-names></name><name name-style="western"><surname>Ross</surname><given-names>A</given-names></name><name name-style="western"><surname>Baer</surname><given-names>NS</given-names></name></person-group> (<year>1994</year>) <article-title>Forgeries of fossils in “amber”: history, identification and case studies.</article-title><source>Curator</source><volume>37</volume>: <fpage>251</fpage>-<lpage>274</lpage>. doi: <ext-link ext-link-type="uri" xlink:href="http://dx.doi.org/10.1111/j.2151-6952.1994.tb01023.x" xlink:type="simple">10.1111/j.2151-6952.1994.tb01023.x</ext-link></mixed-citation></ref><ref id="B18"><mixed-citation xmlns:xlink="http://www.w3.org/1999/xlink" xlink:type="simple"><person-group><name name-style="western"><surname>Townsend</surname><given-names>CHT</given-names></name></person-group> (<year>1938</year>) <article-title>Five new genera of fossil Oestromuscaria. (Diptera).</article-title><source>Entomological News</source><volume>49</volume>: <fpage>166</fpage>-<lpage>167</lpage>.</mixed-citation></ref><ref id="B14"><mixed-citation xmlns:xlink="http://www.w3.org/1999/xlink" xlink:type="simple"><person-group><name name-style="western"><surname>Smith</surname><given-names>F</given-names></name></person-group> (<year>1868</year>) <article-title>Explanation of the plate of organic remains found in amber.</article-title><source>Quarterly Journal of Science</source><volume>5</volume>: <fpage>183</fpage>–<lpage>184</lpage><comment>+ pl. 18</comment>.</mixed-citation></ref><ref id="B19"><mixed-citation xmlns:xlink="http://www.w3.org/1999/xlink" xlink:type="simple"><person-group><name name-style="western"><surname>Townsend</surname><given-names>CHT</given-names></name></person-group> (<year>1942</year>) <article-title>Manual of myiology in twelve parts. Part XII. General consideration of the Oestromuscaria. Geologic history &amp; geographic distribution—environment &amp; response—relations to man—hosts &amp; flowers—bibliography &amp; plates.</article-title><comment>Privately published</comment>, <publisher-name>Itaquaquecetuba</publisher-name>, <publisher-loc>São Paulo</publisher-loc>, <lpage>349</lpage> pp. <comment>+ pls. 7–85</comment>.</mixed-citation></ref><ref id="B11"><mixed-citation xmlns:xlink="http://www.w3.org/1999/xlink" xlink:type="simple"><person-group><name name-style="western"><surname>Pape</surname><given-names>T</given-names></name></person-group> (<year>1996</year>) <article-title>Catalogue of the Sarcophagidae of the world (Insecta: Diptera).</article-title><source>Memoirs on Entomology, International</source><volume>8</volume>: <fpage>1</fpage>-<lpage>558</lpage>.</mixed-citation></ref></ref-list></tp:taxon-treatment>
